# Supplementary material for: Plasma GDF15 concentration predicts early recurrence after atrial arrhythmia ablation
Source: JCI Insight. 2026 Feb 24;11(7):e198444. doi: 10.1172/jci.insight.198444 (PMC13134712; doi:10.1172/jci.insight.198444)
Supplement: Supporting data values [file jciinsight-11-198444-s018.xlsx]

## Sheet: Fig. 1A
Arginase				EGF				GDF				GMCSF				Ifgamma				Il1beta				IL2				IL4				IL5				IL6				IL10				IL12p70				CXCL10
NER	ER	NER (N)	ER (N)	NER	ER	NER (N)	ER (N)	NER	ER	NER (N)	ER (N)	NER	ER	NER (N)	ER (N)	NER	ER	NER (N)	ER (N)	NER	ER	NER (N)	ER (N)	NER	ER	NER (N)	ER (N)	NER	ER	NER (N)	ER (N)	NER	ER	NER (N)	ER (N)	NER	ER	NER (N)	ER (N)	NER	ER	NER (N)	ER (N)	NER	ER	NER (N)	ER (N)	NER	ER
733137	2.08923e+06	0.145983	0.416011	12.91	19.08	0.0466925	0.0690079	0.663235	3.62235	0.121728	0.664832	5.42	6.98	0.110906	0.142828	1.01	1.58	0.0188714	0.0295217	0.65	0.69	0.0169492	0.0179922	0.02	0.02	0.00236407	0.00236407	28.198	82.448	0.033302	0.0973714	0.95	0.45	0.143939	0.0681818	0.93	5.07	0.0199571	0.108798	0.11	0.78	0.005145	0.0364827	4.958	24.862	0.0496585	0.249013	18.77	85.89
3.76401e+06	1.32838e+06	0.749494	0.26451	26.82	1.59	0.0970017	0.00575066	0.723529	4.43676	0.132794	0.814306	1.17	1.45	0.0239411	0.0296706	0.7	0.13	0.0130792	0.002429	0.42	0.53	0.0109518	0.0138201	0.1	0.02	0.0118203	0.00236407	35.648	113.576	0.0421004	0.134134	0.46	6.6	0.069697	1	1.02	0.67	0.0218884	0.0143777	0.29	0.09	0.0135641	0.00420954	5.564	2.072	0.0557281	0.0207528	27.16	20.39
2.43138e+06	639930	0.484139	0.127424	0.48		0.00173605	0	0.312647	2.59588	0.057382	0.476438	0.91		0.0186208	0	0.23		0.00429746	0	0		0	0	0.01		0.00118203	0	2.866	151.286	0.00338476	0.178669	0.09		0.0136364	0	0.56		0.0120172	0	0.19		0.00888681	0	0.99	6.576	0.00991567	0.0658641	23.35
158930	1.80611e+06	0.0316464	0.359635	1.7	1.47	0.0061485	0.00531665	1.51853	1.62824	0.278705	0.29884	1.51	2.58	0.0308983	0.0527931	2.02	1.63	0.0377429	0.0304559	0.5	0.5	0.0130378	0.0130378	0.36	1.08	0.0425532	0.12766	171.574	16.092	0.20263	0.0190047	0.22	0.13	0.0333333	0.019697	1.14	1.03	0.0244635	0.022103	0.64	0.19	0.0299345	0.00888681	40.938	25.89	0.410028	0.25931	41.7	25.67
577801	231390	0.115052	0.0460748	4.08	0.75	0.0147564	0.00271258	1.49618	2.72618	0.274602	0.500352	1.51	0.37	0.0308983	0.00757111	4.52	0.08	0.0844544	0.00149477	4.38	2.53	0.114211	0.0659713	0.24	0.05	0.0283688	0.00591017	12.144		0.0143421	0	0.1	0	0.0151515	0	1.55	0.47	0.0332618	0.0100858	0.13	0.07	0.00608045	0.00327409	21.73	0	0.217644	0	30.5	44.46
396067	1.34723e+06	0.0788654	0.268261	2.01	5.4	0.0072697	0.0195305	0.850294	1.99559	0.15606	0.366262	2.64	4.06	0.0540209	0.0830776	1.47	0.22	0.0274664	0.00411061	0.97	0.31	0.0252934	0.00808344	0.23	0.02	0.0271868	0.00236407	50.606	17.816	0.0597659	0.0210408	1.96	0.09	0.29697	0.0136364	4.94	12.04	0.106009	0.258369	0.73	2.33	0.0341441	0.10898	8.664	39.064	0.0867771	0.391258	88.29	38.22
5.02206e+06	723470	1	0.144058	2.75	10.27	0.00994611	0.0371442	1.19147	2.91618	0.218678	0.535223	10.91	4.95	0.223245	0.101289	0.46	4.1	0.00859492	0.0766069	1.28	2.42	0.0333768	0.063103	0.08	0.09	0.00945626	0.0106383	177.872	27.508	0.210068	0.0324871	0.02	0.57	0.0030303	0.0863636	2.98	2.5	0.0639485	0.0536481	0.14	0.64	0.00654818	0.0299345	99.842	2.158	1	0.0216142	25.61	69.41
833030		0.165874		3.28	1.54	0.011863	0.00556982	0.843529	3.40264	0.154818	0.624507	5.52	2.73	0.112953	0.0558625	15.34	4.52	0.286622	0.0844544	6.58	1.74	0.171578	0.0453716	0.25	0.14	0.0295508	0.0165485	90.018		0.106312		0.32	0.06	0.0484848	0.00909091	7.75	3.8	0.166309	0.0815451	2.49	0.9	0.116464	0.0420954	64.388		0.644899		41.22	44.69
241793		0.0481461		1.82	4.05	0.00658252	0.0146479	0.613824	2.38097	0.112659	0.436994	5.35	14.48	0.109474	0.296296	3.09	18.09	0.0577354	0.338004	1.79	9.44	0.0466754	0.246154	0.13	0.74	0.0153664	0.0874704	30.226		0.035697		0.55	3.07	0.0833333	0.465152	0.92	10.29	0.0197425	0.220815	0.33	2.29	0.015435	0.107109	2.684		0.0268825		41.22	23.23
644633		0.12836		1.31	2.86	0.00473797	0.010344	1.25176	1.68319	0.229744	0.308927	5.12	6.06	0.104768	0.124002	2.04	6.44	0.0381166	0.120329	0.43	3.14	0.0112125	0.0818774	0.03	0.34	0.0035461	0.0401891	12.196		0.0144035		0.13	0.54	0.019697	0.0818182	0.66	5.14	0.0141631	0.1103	0.21	1.04	0.00982226	0.0486436	10.134		0.1015		33.85	31.98
1325305		0.263897		1.73	2.87	0.00625701	0.0103801	0.924706	1.84514	0.169717	0.338649	6.71	12.16	0.137303	0.248823	6.66	8.71	0.124439	0.162743	1.36	3.82	0.0354628	0.0996089	0.32	0.48	0.0378251	0.0567376	54.886		0.0648206		1.89	2.61	0.286364	0.395455	4.99	2.1	0.107082	0.0450644	0.63	0.8	0.0294668	0.0374181	63.01		0.631097		31.42	60.84
4.27866e+06		0.851973		2.3	1.88	0.00831856	0.00679952	1.14559	1.86602	0.210257	0.342482	0.75	7.23	0.0153468	0.147944	3.24	6.59	0.0605381	0.123132	0.69	1.2	0.0179922	0.0312907	0.03	0.08	0.0035461	0.00945626	226.57		0.26758		0.33	0.5	0.05	0.0757576	3.37	0.9	0.0723176	0.0193133	1.34	0.1	0.0626754	0.00467727	44.728		0.447988		38.65	50.91
2.9881e+06		0.594995		2.96	2.23	0.0107056	0.00806539	0.821765	5.44852	0.150823	1	15.74	2.64	0.322079	0.0540209	8.9	11.22	0.166293	0.209641	8.49	1.8	0.221382	0.0469361	0.38	0.32	0.0449173	0.0378251	431.616		0.50974		2.19	0.43	0.331818	0.0651515	2.56	5.82	0.0549356	0.124893	1.73	0.5	0.0809167	0.0233863	14.038		0.140602		24.08	131.31
670477		0.133506		4.6	2.03	0.0166371	0.00734204	0.998529	2.13102	0.183266	0.391119	1.9	3.27	0.0388787	0.0669122	3.32	3.34	0.0620329	0.0624066	0.31	1.11	0.00808344	0.0289439	0.26	0.04	0.0307329	0.00472813	36.248		0.042809		0.7	0.65	0.106061	0.0984848	1.4	1.59	0.0300429	0.0341202	0.6	0.62	0.0280636	0.0289991	5.546		0.0555478		13.35	38.69
277739		0.0553038		1.52	0.5	0.00549749	0.00180838	1.21353	2.02352	0.222726	0.371389	9.74	2.1	0.199304	0.0429711	5.82	0.5	0.108744	0.0093423	0.51	0.13	0.0132986	0.00338983	0.2	0	0.0236407	0	15.598		0.0184213		0.61	0.05	0.0924242	0.00757576	3.22	1.09	0.0690987	0.0233906	0.32	0.18	0.0149673	0.00841908	0.606		0.00606959		44.8	110.52
364223		0.0725245		3.43	3.87	0.0124055	0.0139969	0.846765	1.51102	0.155412	0.277327	27.65	0.84	0.565787	0.0171885	21.43	3.57	0.400411	0.066704	10.51	0.26	0.274055	0.00677966	1.18	0.02	0.13948	0.00236407	147.776		0.174524		2.51	0.02	0.380303	0.0030303	4.9	3.45	0.10515	0.0740343	2.31	1.25	0.108045	0.0584659	40.282		0.403457		27.83	77.16
446589		0.0889255		0.78	8.9	0.00282108	0.0321892	1.575	2.90102	0.289069	0.532442	5.42	41.91	0.110906	0.857581	5.18	53.52	0.0967862	1	0.91	38.35	0.0237288	1	0.28	8.46	0.0330969	1	12.3		0.0145264		0.6	2.37	0.0909091	0.359091	4.2	46.6	0.0901288	1	0.82	21.38	0.0383536	1	21.516		0.2155		59.46	56.62
2.80591e+06		0.558717		1.96	149.53	0.00708886	0.540815	0.509706	2.16352	0.0935494	0.397084	2.91	6.89	0.0595457	0.140986	2.45	9.23	0.0457773	0.172459	0.69	2.9	0.0179922	0.0756193	0.23	1.21	0.0271868	0.143026	0		0		0.79	2.28	0.119697	0.345455	0.38	3.72	0.00815451	0.0798283	0.77	2.35	0.036015	0.109916	3.343		0.0334829		72.94	34.61
258778		0.0515282		2.18	232.19	0.00788455	0.839777	1.57059	1.19852	0.288259	0.219972	11.94	0.83	0.244322	0.0169838	8.35	3.8	0.156016	0.0710015	4.12	1.78	0.107432	0.0464146	0.27	0.73	0.0319149	0.0862884	70.213		0.0829219		2.92	1.68	0.442424	0.254545	2.27	5.92	0.0487124	0.127039	0.57	1.09	0.0266604	0.0509822	8.537		0.0855051		31.43	62.64
32000000 außerhalb Messbereich				3.04	172.46	0.010995	0.623748	0.309118	2.84352	0.0567342	0.521889	9.51	10.54	0.194598	0.215674	4.9	15.7	0.0915546	0.293348	3.43	11.58	0.0894394	0.301956	0.46	1.16	0.0543735	0.137116	2.21		0.00261002		1.02	2.17	0.154545	0.328788	3.86	5.49	0.0828326	0.117811	1.21	2.22	0.0565949	0.103835	2.515		0.0251898		17.32	61.08
102071		0.0203245		0.99	276.49	0.0035806	1	0.399706	2.57158	0.0733604	0.471977	4.56	15.08	0.0933088	0.308574	4.8	2.25	0.0896861	0.0420404	2.08	3.42	0.0542373	0.0891786	0.19	0.5	0.0224586	0.0591017	15.005		0.017721		1.72	3.29	0.260606	0.498485	3.76	4.81	0.0806867	0.103219	0.66	4.81	0.03087	0.224977	4.778		0.0478556		22.12	43.58
32000000 außerhalb Messbereich				1.65	62.66	0.00596767	0.226627	0.544706	2.14921	0.0999731	0.394457	2.77	3.32	0.056681	0.0679353	2.54	4.58	0.0474589	0.0855755	0.54	1.63	0.0140808	0.0425033	0.18	0.92	0.0212766	0.108747	7.208		0.00851268		0.9	1.79	0.136364	0.271212	3.37	1.27	0.0723176	0.0272532	0.75	1.03	0.0350795	0.0481759	8.941		0.0895515		77.67	94.04
32000000 außerhalb Messbereich				4.83	150.44	0.017469	0.544106	0.772941	3.12684	0.141863	0.573888	48.87	0.49	1	0.0100266	33.7	2.62	0.629671	0.0489537	31.76	0.77	0.828162	0.0200782	0.12	1.28	0.0141844	0.1513	846.737		1		1.27	1.13	0.192424	0.171212	21.19	4.09	0.454721	0.0877682	7.64	1.3	0.357343	0.0608045	37.816		0.378758		9.83	14.58
32000000 außerhalb Messbereich				6.35	135.2	0.0229665	0.488987	0.696806	1.70447	0.127889	0.312832	0.19	3.47	0.00388787	0.0710047	0	1.12	0	0.0209268	0.14	1.68	0.00365059	0.043807	0.07	1.2	0.00827423	0.141844			0		0	1.75	0	0.265152	0.28	5.74	0.00600858	0.123176	0.07	2.51	0.00327409	0.117399	0		0		24.18	41.01
32000000 außerhalb Messbereich				3.08		0.0111396	0	1.28319	3.61237	0.235512	0.663	3.63		0.0742787	0	1.53		0.0285874	0	0.45		0.011734	0	0.03		0.0035461	0	75.795		0.0895142		0.15		0.0227273	0	1.44		0.0309013	0	0.23		0.0107577	0	6.051		0.0606058		22.57
390653		0.0777873		1.36		0.0049188	0	0.602083	3.67553	0.110504	0.674591	4.53		0.0926949	0	7.12		0.133034	0	3.79		0.0988266	0	0.59		0.06974	0	37.074		0.0437846		0.83		0.125758	0	3.45		0.0740343	0	1.23		0.0575304	0	15.93		0.159552		38.59
				37.04		0.133965	0	0.908472		0.166737		4.35		0.0890117	0	5.13		0.095852	0	0.76		0.0198175	0	0.24		0.0283688	0					2.36		0.357576	0	0.44		0.00944206	0	0.52		0.0243218	0					22.14
				1.42	4.73	0.00513581	0.0171073	1.40236		0.257384		0	1.31	0	0.0268058	0	4.48	0	0.083707	0	3.59	0	0.0936115	0	0.13	0	0.0153664					0	2.08	0	0.315152	0.19	3.92	0.00407725	0.0841202	0.04	0.29	0.00187091	0.0135641					19.81	46.63
				3.34	1.03	0.01208	0.00372527	1.58125		0.290216		9.07	6.38	0.185594	0.13055	9.35	6.27	0.174701	0.117152	4.9	1.01	0.127771	0.0263364	0.25	0.43	0.0295508	0.0508274					1.29	0.93	0.195455	0.140909	1.4	2.8	0.0300429	0.0600858	0.07	0.68	0.00327409	0.0318054					37.6	100.34
				2.21		0.00799306		1.43		0.262456		0.75		0.0153468		3.58		0.0668909		1.16		0.0302477		0		0						0.05		0.00757576		0.74		0.0158798	0	0.08		0.00374181						11.85
				0.79		0.00285725		1.07847		0.197938		0.23		0.00470636		0.19		0.00355007		0		0		0.02		0.00236407						0.01		0.00151515		0.41		0.00879828	0	0.04		0.00187091						42.93
				7.69		0.0278129		0.776806		0.142572		1.2		0.0245549		1.75		0.0326981		1.01		0.0263364		0.02		0.00236407						0.18		0.0272727		4.55		0.0976395	0	0.56		0.0261927						11.49
				1.26		0.00455713		0.483522		0.0887438		0.89		0.0182116		0.3		0.00560538		5.52		0.143937		0.24		0.0283688						0.19		0.0287879		2.93		0.0628755		0.6		0.0280636						24.14
				7.18		0.0259684		1.09602		0.20116		2.21		0.045222		2.24		0.0418535		1.63		0.0425033		0.38		0.0449173						0.06		0.00909091		2.35		0.0504292		0.48		0.0224509						45.04
				1.85		0.00669102		0.656023		0.120404		4.13		0.0845099		3.24		0.0605381		0.69		0.0179922		0.31		0.036643						1.81		0.274242		1.54		0.0330472		1.29		0.0603368						16.38
				1.29		0.00466563		0.768522		0.141052		17.19		0.35175		3.14		0.0586697		6.43		0.167666		0.17		0.0200946						0.83		0.125758		7		0.150215		2.41		0.112722						47.49
				8.8		0.0318276		0.731023		0.134169		21.79		0.445877		14.58		0.272422		10.21		0.266232		0.64		0.0756501						2.44		0.369697		8.96		0.192275		3.76		0.175865						57.62
				1.55		0.00560599		1.34102		0.246126		4.06		0.0830776		0.69		0.0128924		2.07		0.0539765		0.14		0.0165485						0		0		0.97		0.0208155		0.26		0.0121609						56.74
				0.57		0.00206156		1.39102		0.255303		0.87		0.0178023		2.09		0.0390508		0.47		0.0122555		0.01		0.00118203						0.89		0.134848		1.15		0.0246781		0.05		0.00233863						92.87
				8.9		0.0321892		1.46852		0.269527		34.07		0.697156		48.93		0.914238		33.88		0.883442		1.7		0.200946						5.97		0.904545		29.67		0.636695		9.71		0.454163						50.12
				125.99		0.455677		0.608523		0.111686		3.92		0.0802128		4.84		0.0904335		1.14		0.0297262		0.14		0.0165485						0.95		0.143939		6.15		0.131974		0.62		0.0289991						38.6
				178.74		0.646461		1.52352		0.279621		0.68		0.0139145		1.64		0.0306428		0.87		0.0226858		0.79		0.0933806						1.84		0.278788		1.48		0.0317597		1.33		0.0622077						20.82
				62.03		0.224348		1.70852		0.313575		27.17		0.555965		19.4		0.362481		12.84		0.334811		1.58		0.186761						5.59		0.84697		12.04		0.258369		4.78		0.223573						53.68
				151.45		0.547759		0.808421		0.148374		3.18		0.0650706		5.15		0.0962257		1.66		0.0432855		0.77		0.0910165						1.4		0.212121		4.64		0.0995708		2.25		0.105239						16.45
				196.3		0.709971		1.23211		0.226136		11.35		0.232249		13.3		0.248505		4.83		0.125945		1.53		0.180851						3.18		0.481818		3.32		0.0712446		2.48		0.115996						46.04
				132.55		0.479403		0.522895		0.09597		6.31		0.129118		9.11		0.170217		3.6		0.0938722		1.4		0.165485						2.53		0.383333		2.67		0.0572961		2.11		0.0986904						33.32
5.02206e+06	2.08923e+06			196.3	276.49			1.70852	5.44852			48.87	41.91			48.93	53.52			33.88	38.35			1.7	8.46			846.737	151.286			5.97	6.6			29.67	46.6			9.71	21.38			99.842	39.064			92.87	131.31
[truncated: 46 more columns]

## Sheet: Fig. 1B
ntproBNP in pg/ml	GDF-15	yellow - ER
3698	3.62235
752	4.43676
1425	2.59588
351	0.663235
120	0.723529
20	0.312647
341	1.62824
941	2.72618
700	1.51853
2948	1.49618
416	1.99559
984	0.850294
830	1.19147
349	0.843529
103	0.613824
5	1.25176
807	0.924706
385	1.14559
38.3	0.821765
2866	2.91618
129	0.998529
440	1.21353
1207	0.846765
2618	1.575
502	0.509706
149	1.57059
77.9	0.309118
178	0.399706
29.1	0.544706
65.9	0.772941
21.4	0.696806
28.4	1.28319
12.1	0.602083
152	0.908472
1460	1.40236
1277	3.4
150	1.58125
104	1.43
678	1.07847
198	0.776806
1013	2.38097
731	1.68319
203	1.84514
1912	1.86602
216	0.483522
>35000 (außerhalb Messbereich)	5.44852
1138	1.09602
935	2.13102
252	0.656023
2769	2.02352
1357	1.51102
450	0.768522
526	0.731023
113	2.90102
162	2.16352
263	1.34102
73.7	1.39102
273	1.46852
214	1.19852
131	0.608523
1304	2.84352
87.9	1.52352
30	1.70852
117	0.808421
347	2.57158
4222	2.14921
2613	3.12684
1282	1.23211
	0.522895
3183	1.70447
1382	3.61237
720	3.67553

## Sheet: Fig. 1C
All Patients GDF-15	Sensitivity	95% CI	Specificity	95% CI	Likelihood ratio			All Patients Nt-proBNP	Sensitivity	95% CI	Specificity	95% CI	Likelihood ratio
> 0.3550	1	0,8713 to 1,000	0.04348	0,007725 to 0,1453	1.045			> 12.50	1	0,8668 to 1,000	0.02222	0,001140 to 0,1157	1.023
> 0.4418	1	0,8713 to 1,000	0.06522	0,02243 to 0,1750	1.07			> 24.55	1	0,8668 to 1,000	0.04444	0,007897 to 0,1483	1.047
> 0.4968	1	0,8713 to 1,000	0.08696	0,03434 to 0,2032	1.095			> 29.55	1	0,8668 to 1,000	0.06667	0,02293 to 0,1786	1.071
> 0.5164	1	0,8713 to 1,000	0.1087	0,04733 to 0,2304	1.122			> 34.15	1	0,8668 to 1,000	0.08889	0,03511 to 0,2073	1.098
> 0.5314	1	0,8713 to 1,000	0.1304	0,06118 to 0,2567	1.15			> 52.10	1	0,8668 to 1,000	0.1111	0,04840 to 0,2350	1.125
> 0.5700	1	0,8713 to 1,000	0.1522	0,07572 to 0,2822	1.179			> 69.80	1	0,8668 to 1,000	0.1333	0,06257 to 0,2618	1.154
> 0.6043	1	0,8713 to 1,000	0.1739	0,09086 to 0,3072	1.211			> 75.80	1	0,8668 to 1,000	0.1556	0,07745 to 0,2878	1.184
> 0.6093	1	0,8713 to 1,000	0.1957	0,1065 to 0,3317	1.243			> 82.90	1	0,8668 to 1,000	0.1778	0,09294 to 0,3133	1.216
> 0.6330	1	0,8713 to 1,000	0.2174	0,1226 to 0,3557	1.278			> 95.45	1	0,8668 to 1,000	0.2	0,1090 to 0,3382	1.25
> 0.6580	1	0,8713 to 1,000	0.2391	0,1391 to 0,3794	1.314			> 103.5	1	0,8668 to 1,000	0.2222	0,1254 to 0,3627	1.286
> 0.6800	1	0,8713 to 1,000	0.2609	0,1560 to 0,4026	1.353			> 108.5	1	0,8668 to 1,000	0.2444	0,1424 to 0,3867	1.324
> 0.7100	1	0,8713 to 1,000	0.2826	0,1732 to 0,4255	1.394			> 115.0	0.96	0,8046 to 0,9979	0.2444	0,1424 to 0,3867	1.271
> 0.7255	1	0,8713 to 1,000	0.3043	0,1908 to 0,4481	1.438			> 118.5	0.96	0,8046 to 0,9979	0.2667	0,1596 to 0,4104	1.309
> 0.7498	1	0,8713 to 1,000	0.3261	0,2087 to 0,4703	1.484			> 120.5	0.96	0,8046 to 0,9979	0.2889	0,1773 to 0,4337	1.35
> 0.7693	1	0,8713 to 1,000	0.3478	0,2268 to 0,4923	1.533			> 125.0	0.96	0,8046 to 0,9979	0.3111	0,1953 to 0,4566	1.394
> 0.7750	1	0,8713 to 1,000	0.3696	0,2452 to 0,5140	1.586			> 130.0	0.96	0,8046 to 0,9979	0.3333	0,2136 to 0,4793	1.44
> 0.7942	1	0,8713 to 1,000	0.3913	0,2639 to 0,5354	1.643			> 140.0	0.96	0,8046 to 0,9979	0.3556	0,2322 to 0,5016	1.49
> 0.8142	1	0,8713 to 1,000	0.413	0,2829 to 0,5566	1.704			> 149.5	0.96	0,8046 to 0,9979	0.3778	0,2511 to 0,5237	1.543
> 0.8300	1	0,8713 to 1,000	0.4348	0,3021 to 0,5775	1.769			> 151.0	0.96	0,8046 to 0,9979	0.4	0,2702 to 0,5455	1.6
> 0.8450	1	0,8713 to 1,000	0.4565	0,3215 to 0,5982	1.84			> 157.0	0.96	0,8046 to 0,9979	0.4222	0,2897 to 0,5670	1.662
> 0.8800	1	0,8713 to 1,000	0.5	0,3612 to 0,6388	2			> 170.0	0.92	0,7503 to 0,9858	0.4222	0,2897 to 0,5670	1.592
> 0.9150	1	0,8713 to 1,000	0.5217	0,3814 to 0,6588	2.091			> 188.0	0.92	0,7503 to 0,9858	0.4444	0,3094 to 0,5882	1.656
> 0.9600	1	0,8713 to 1,000	0.5435	0,4018 to 0,6785	2.19			> 200.5	0.92	0,7503 to 0,9858	0.4667	0,3294 to 0,6092	1.725
> 1.040	1	0,8713 to 1,000	0.5652	0,4225 to 0,6979	2.3			> 208.5	0.88	0,7004 to 0,9583	0.4667	0,3294 to 0,6092	1.65
> 1.088	1	0,8713 to 1,000	0.587	0,4434 to 0,7171	2.421			> 215.0	0.84	0,6535 to 0,9360	0.4889	0,3496 to 0,6300	1.643
> 1.123	1	0,8713 to 1,000	0.6087	0,4646 to 0,7361	2.556			> 234.0	0.84	0,6535 to 0,9360	0.5111	0,3700 to 0,6504	1.718
> 1.170	1	0,8713 to 1,000	0.6304	0,4860 to 0,7548	2.706			> 257.5	0.84	0,6535 to 0,9360	0.5333	0,3908 to 0,6706	1.8
> 1.194	1	0,8713 to 1,000	0.6522	0,5077 to 0,7732	2.875			> 268.0	0.84	0,6535 to 0,9360	0.5556	0,4118 to 0,6906	1.89
> 1.204	0.9615	0,8111 to 0,9980	0.6522	0,5077 to 0,7732	2.764			> 278.5	0.84	0,6535 to 0,9360	0.5778	0,4330 to 0,7103	1.989
> 1.221	0.9615	0,8111 to 0,9980	0.6739	0,5297 to 0,7913	2.949			> 312.5	0.84	0,6535 to 0,9360	0.6	0,4545 to 0,7298	2.1
> 1.241	0.9615	0,8111 to 0,9980	0.6957	0,5519 to 0,8092	3.159			> 344.0	0.8	0,6087 to 0,9114	0.6	0,4545 to 0,7298	2
> 1.265	0.9615	0,8111 to 0,9980	0.7174	0,5745 to 0,8268	3.402			> 348.0	0.76	0,5657 to 0,8850	0.6	0,4545 to 0,7298	1.9
> 1.311	0.9615	0,8111 to 0,9980	0.7391	0,5974 to 0,8440	3.686			> 350.0	0.76	0,5657 to 0,8850	0.6222	0,4763 to 0,7489	2.012
> 1.366	0.9615	0,8111 to 0,9980	0.7609	0,6206 to 0,8609	4.021			> 368.0	0.76	0,5657 to 0,8850	0.6444	0,4984 to 0,7678	2.138
> 1.396	0.9615	0,8111 to 0,9980	0.7826	0,6443 to 0,8774	4.423			> 400.5	0.76	0,5657 to 0,8850	0.6667	0,5207 to 0,7864	2.28
> 1.415	0.9615	0,8111 to 0,9980	0.8043	0,6683 to 0,8935	4.915			> 428.0	0.72	0,5242 to 0,8572	0.6667	0,5207 to 0,7864	2.16
> 1.449	0.9615	0,8111 to 0,9980	0.8261	0,6928 to 0,9091	5.529			> 445.0	0.72	0,5242 to 0,8572	0.6889	0,5434 to 0,8047	2.314
> 1.484	0.9615	0,8111 to 0,9980	0.8478	0,7178 to 0,9243	6.319			> 476.0	0.72	0,5242 to 0,8572	0.7111	0,5663 to 0,8227	2.492
> 1.506	0.9615	0,8111 to 0,9980	0.8696	0,7433 to 0,9388	7.372			> 514.0	0.72	0,5242 to 0,8572	0.7333	0,5896 to 0,8404	2.7
> 1.516	0.9231	0,7586 to 0,9863	0.8696	0,7433 to 0,9388	7.077			> 602.0	0.72	0,5242 to 0,8572	0.7556	0,6133 to 0,8576	2.945
> 1.522	0.9231	0,7586 to 0,9863	0.8913	0,7696 to 0,9527	8.492			> 689.0	0.72	0,5242 to 0,8572	0.7778	0,6373 to 0,8746	3.24
> 1.547	0.9231	0,7586 to 0,9863	0.913	0,7968 to 0,9657	10.62			> 710.0	0.72	0,5242 to 0,8572	0.8	0,6618 to 0,8910	3.6
> 1.575	0.9231	0,7586 to 0,9863	0.9565	0,8547 to 0,9923	21.23			> 725.5	0.68	0,4841 to 0,8279	0.8	0,6618 to 0,8910	3.4
> 1.605	0.9231	0,7586 to 0,9863	0.9783	0,8866 to 0,9989	42.46			> 741.5	0.64	0,4452 to 0,7975	0.8	0,6618 to 0,8910	3.2
> 1.655	0.8846	0,7102 to 0,9600	0.9783	0,8866 to 0,9989	40.69			> 779.5	0.6	0,4074 to 0,7660	0.8	0,6618 to 0,8910	3
> 1.692	0.8462	0,6647 to 0,9385	0.9783	0,8866 to 0,9989	38.92			> 818.5	0.6	0,4074 to 0,7660	0.8222	0,6867 to 0,9071	3.375
> 1.706	0.8077	0,6212 to 0,9149	0.9783	0,8866 to 0,9989	37.15			> 882.5	0.6	0,4074 to 0,7660	0.8444	0,7122 to 0,9225	3.857
> 1.779	0.8077	0,6212 to 0,9149	1	0,9229 to 1,000				> 938.0	0.56	0,3707 to 0,7333	0.8444	0,7122 to 0,9225	3.6
> 1.858	0.7692	0,5795 to 0,8897	1	0,9229 to 1,000				> 962.5	0.52	0,3350 to 0,6997	0.8444	0,7122 to 0,9225	3.343
> 1.933	0.7308	0,5392 to 0,8630	1	0,9229 to 1,000				> 998.5	0.52	0,3350 to 0,6997	0.8667	0,7382 to 0,9374	3.9
> 2.012	0.6923	0,5001 to 0,8350	1	0,9229 to 1,000				> 1076	0.48	0,3003 to 0,6650	0.8667	0,7382 to 0,9374	3.6
> 2.077	0.6538	0,4622 to 0,8059	1	0,9229 to 1,000				> 1173	0.48	0,3003 to 0,6650	0.8889	0,7650 to 0,9516	4.32
> 2.140	0.6154	0,4253 to 0,7757	1	0,9229 to 1,000				> 1242	0.48	0,3003 to 0,6650	0.9111	0,7927 to 0,9649	5.4
> 2.156	0.5769	0,3895 to 0,7446	1	0,9229 to 1,000				> 1280	0.44	0,2667 to 0,6293	0.9111	0,7927 to 0,9649	4.95
> 2.272	0.5385	0,3546 to 0,7124	1	0,9229 to 1,000				> 1293	0.44	0,2667 to 0,6293	0.9333	0,8214 to 0,9771	6.6
> 2.476	0.5	0,3206 to 0,6794	1	0,9229 to 1,000				> 1331	0.4	0,2340 to 0,5926	0.9333	0,8214 to 0,9771	6
> 2.586	0.4615	0,2876 to 0,6454	1	0,9229 to 1,000				> 1370	0.36	0,2025 to 0,5548	0.9333	0,8214 to 0,9771	5.4
> 2.665	0.4231	0,2554 to 0,6105	1	0,9229 to 1,000				> 1404	0.32	0,1721 to 0,5159	0.9333	0,8214 to 0,9771	4.8
> 2.787	0.3846	0,2243 to 0,5747	1	0,9229 to 1,000				> 1443	0.28	0,1428 to 0,4758	0.9333	0,8214 to 0,9771	4.2
> 2.872	0.3462	0,1941 to 0,5378	1	0,9229 to 1,000				> 1686	0.28	0,1428 to 0,4758	0.9556	0,8517 to 0,9921	6.3
> 2.911	0.3077	0,1650 to 0,4999	1	0,9229 to 1,000				> 2263	0.24	0,1150 to 0,4343	0.9556	0,8517 to 0,9921	5.4
> 3.023	0.2692	0,1370 to 0,4608	1	0,9229 to 1,000				> 2616	0.2	0,08861 to 0,3913	0.9556	0,8517 to 0,9921	4.5
> 3.263	0.2308	0,1103 to 0,4205	1	0,9229 to 1,000				> 2694	0.2	0,08861 to 0,3913	0.9778	0,8843 to 0,9989	9
> 3.506	0.1923	0,08507 to 0,3788	1	0,9229 to 1,000				> 2818	0.16	0,06403 to 0,3465	0.9778	0,8843 to 0,9989	7.2
> 3.616	0.1538	0,06150 to 0,3353	1	0,9229 to 1,000				> 2907	0.12	0,04167 to 0,2996	0.9778	0,8843 to 0,9989	5.4
> 3.648	0.1154	0,04003 to 0,2898	1	0,9229 to 1,000				> 3066	0.12	0,04167 to 0,2996	1	0,9213 to 1,000
> 4.058	0.07692	0,01367 to 0,2414	1	0,9229 to 1,000				> 3441	0.08	0,01421 to 0,2497	1	0,9213 to 1,000
> 4.944	0.03846	0,001973 to 0,1889	1	0,9229 to 1,000				> 3960	0.04	0,002052 to 0,1954	1	0,9213 to 1,000

## Sheet: Fig. 1D
De-novo AF GDF-15	Sensitivity	95% CI	Specificity	95% CI	Likelihood ratio				De-novo AF Nt-proBNP	Sensitivity	95% CI	Specificity	95% CI	Likelihood ratio
> 0.5718	1	0,7575 to 1,000	0.09091	0,004663 to 0,3774	1.1				> 17.50	1	0,7575 to 1,000	0.09091	0,004663 to 0,3774	1.1
> 0.6900	1	0,7575 to 1,000	0.1818	0,03231 to 0,4770	1.222				> 71.50	1	0,7575 to 1,000	0.1818	0,03231 to 0,4770	1.222
> 0.7500	1	0,7575 to 1,000	0.2727	0,09746 to 0,5656	1.375				> 116.5	0.9167	0,6461 to 0,9957	0.1818	0,03231 to 0,4770	1.12
> 0.8150	1	0,7575 to 1,000	0.3636	0,1517 to 0,6462	1.571				> 159.0	0.9167	0,6461 to 0,9957	0.2727	0,09746 to 0,5656	1.26
> 1.024	1	0,7575 to 1,000	0.5455	0,2801 to 0,7873	2.2				> 206.0	0.9167	0,6461 to 0,9957	0.3636	0,1517 to 0,6462	1.44
> 1.215	0.9167	0,6461 to 0,9957	0.5455	0,2801 to 0,7873	2.017				> 215.0	0.8333	0,5520 to 0,9704	0.3636	0,1517 to 0,6462	1.31
> 1.241	0.9167	0,6461 to 0,9957	0.6364	0,3538 to 0,8483	2.521				> 283.5	0.8333	0,5520 to 0,9704	0.4545	0,2127 to 0,7199	1.528
> 1.381	0.9167	0,6461 to 0,9957	0.7273	0,4344 to 0,9025	3.361				> 383.5	0.8333	0,5520 to 0,9704	0.5455	0,2801 to 0,7873	1.833
> 1.516	0.8333	0,5520 to 0,9704	0.7273	0,4344 to 0,9025	3.056				> 558.0	0.75	0,4677 to 0,9111	0.5455	0,2801 to 0,7873	1.65
> 1.545	0.8333	0,5520 to 0,9704	0.8182	0,5230 to 0,9677	4.583				> 710.0	0.75	0,4677 to 0,9111	0.6364	0,3538 to 0,8483	2.063
> 1.625	0.8333	0,5520 to 0,9704	0.9091	0,6226 to 0,9953	9.167				> 725.5	0.6667	0,3906 to 0,8619	0.6364	0,3538 to 0,8483	1.833
> 1.694	0.75	0,4677 to 0,9111	0.9091	0,6226 to 0,9953	8.25				> 836.0	0.5833	0,3195 to 0,8067	0.6364	0,3538 to 0,8483	1.604
> 1.854	0.75	0,4677 to 0,9111	1	0,7412 to 1,000					> 962.5	0.5	0,2538 to 0,7462	0.6364	0,3538 to 0,8483	1.375
> 2.075	0.6667	0,3906 to 0,8619	1	0,7412 to 1,000					> 1096	0.5	0,2538 to 0,7462	0.7273	0,4344 to 0,9025	1.833
> 2.440	0.5833	0,3195 to 0,8067	1	0,7412 to 1,000					> 1242	0.5	0,2538 to 0,7462	0.8182	0,5230 to 0,9677	2.75
> 2.816	0.5	0,2538 to 0,7462	1	0,7412 to 1,000					> 1280	0.4167	0,1933 to 0,6805	0.8182	0,5230 to 0,9677	2.292
> 2.911	0.4167	0,1933 to 0,6805	1	0,7412 to 1,000					> 1320	0.4167	0,1933 to 0,6805	0.9091	0,6226 to 0,9953	4.583
> 3.023	0.3333	0,1381 to 0,6094	1	0,7412 to 1,000					> 1370	0.3333	0,1381 to 0,6094	0.9091	0,6226 to 0,9953	3.667
> 3.263	0.25	0,08894 to 0,5323	1	0,7412 to 1,000					> 1998	0.25	0,08894 to 0,5323	0.9091	0,6226 to 0,9953	2.75
> 3.506	0.1667	0,02961 to 0,4480	1	0,7412 to 1,000					> 2616	0.1667	0,02961 to 0,4480	0.9091	0,6226 to 0,9953	1.833
> 3.644	0.08333	0,004274 to 0,3539	1	0,7412 to 1,000					> 2742	0.1667	0,02961 to 0,4480	1	0,7412 to 1,000
									> 3544	0.08333	0,004274 to 0,3539	1	0,7412 to 1,000

## Sheet: Supplemental Fig. S1A
Arginase				EGF				GDF				GMCSF				Ifgamma				Il1beta				IL2				IL4				IL5				IL6				IL10				IL12p70				CXCL10
NER	ER	NER (N)	ER (N)	NER	ER	NER (N)	ER (N)	NER	ER	NER (N)	ER (N)	NER	ER	NER (N)	ER (N)	NER	ER	NER (N)	ER (N)	NER	ER	NER (N)	ER (N)	NER	ER	NER (N)	ER (N)	NER	ER	NER (N)	ER (N)	NER	ER	NER (N)	ER (N)	NER	ER	NER (N)	ER (N)	NER	ER	NER (N)	ER (N)	NER	ER	NER (N)	ER (N)	NER	ER
733137	231390	0.145983	0.0460748	12.91	0.75	0.0466925	0.00271258	0.663235	2.72618	0.121728	0.500352	5.42	0.37	0.110906	0.00757111	1.01	0.08	0.0188714	0.00149477	0.65	2.53	0.0169492	0.0659713	0.02	0.05	0.00236407	0.00591017	28.198		0.033302		0.95	0	0.143939	0	0.93	0.47	0.0199571	0.0100858	0.11	0.07	0.005145	0.00327409	4.958		0.0496585		18.77	44.46
3.76401e+06	1.34723e+06	0.749494	0.268261	26.82	5.4	0.0970017	0.0195305	0.723529	1.99559	0.132794	0.366262	1.17	4.06	0.0239411	0.0830776	0.7	0.22	0.0130792	0.00411061	0.42	0.31	0.0109518	0.00808344	0.1	0.02	0.0118203	0.00236407	35.648	17.816	0.0421004	0.0210408	0.46	0.09	0.069697	0.0136364	1.02	12.04	0.0218884	0.258369	0.29	2.33	0.0135641	0.10898	5.564	39.064	0.0557281	0.391258	27.16	38.22
158930	723470	0.0316464	0.144058	1.7	10.27	0.0061485	0.0371442	1.51853	2.91618	0.278705	0.535223	1.51	4.95	0.0308983	0.101289	2.02	4.1	0.0377429	0.0766069	0.5	2.42	0.0130378	0.063103	0.36	0.09	0.0425532	0.0106383	171.574	27.508	0.20263	0.0324871	0.22	0.57	0.0333333	0.0863636	1.14	2.5	0.0244635	0.0536481	0.64	0.64	0.0299345	0.0299345	40.938	2.158	0.410028	0.0216142	41.7	69.41
396067		0.0788654		2.01	1.54	0.0072697	0.00556982	0.850294	3.4	0.15606	0.624022	2.64	2.73	0.0540209	0.0558625	1.47	4.52	0.0274664	0.0844544	0.97	1.74	0.0252934	0.0453716	0.23	0.14	0.0271868	0.0165485	50.606		0.0597659		1.96	0.06	0.29697	0.00909091	4.94	3.8	0.106009	0.0815451	0.73	0.9	0.0341441	0.0420954	8.664		0.0867771		88.29	44.69
644633		0.12836		1.31	2.86	0.00473797	0.010344	1.25176	1.68319	0.229744	0.308927	5.12	6.06	0.104768	0.124002	2.04	6.44	0.0381166	0.120329	0.43	3.14	0.0112125	0.0818774	0.03	0.34	0.0035461	0.0401891	12.196		0.0144035		0.13	0.54	0.019697	0.0818182	0.66	5.14	0.0141631	0.1103	0.21	1.04	0.00982226	0.0486436	10.134		0.1015		33.85	31.98
364223		0.0725245		3.43	3.87	0.0124055	0.0139969	0.846765	1.51102	0.155412	0.277327	27.65	0.84	0.565787	0.0171885	21.43	3.57	0.400411	0.066704	10.51	0.26	0.274055	0.00677966	1.18	0.02	0.13948	0.00236407	147.776		0.174524		2.51	0.02	0.380303	0.0030303	4.9	3.45	0.10515	0.0740343	2.31	1.25	0.108045	0.0584659	40.282		0.403457		27.83	77.16
446589		0.0889255		0.78	4.73	0.00282108	0.0171073	1.575	2.90102	0.289069	0.532442	5.42	1.31	0.110906	0.0268058	5.18	4.48	0.0967862	0.083707	0.91	3.59	0.0237288	0.0936115	0.28	0.13	0.0330969	0.0153664	12.3		0.0145264		0.6	2.08	0.0909091	0.315152	4.2	3.92	0.0901288	0.0841202	0.82	0.29	0.0383536	0.0135641	21.516		0.2155		59.46	46.63
				7.69	8.9	0.0278129	0.0321892	0.776806	1.19852	0.142572	0.219972	1.2	41.91	0.0245549	0.857581	1.75	53.52	0.0326981	1	1.01	38.35	0.0263364	1	0.02	8.46	0.00236407	1					0.18	2.37	0.0272727	0.359091	4.55	46.6	0.0976395	1	0.56	21.38	0.0261927	1					11.49	56.62
				1.26	172.46	0.00455713	0.623748	0.483522	2.14921	0.0887438	0.394457	0.89	10.54	0.0182116	0.215674	0.3	15.7	0.00560538	0.293348	5.52	11.58	0.143937	0.301956	0.24	1.16	0.0283688	0.137116					0.19	2.17	0.0287879	0.328788	2.93	5.49	0.0628755	0.117811	0.6	2.22	0.0280636	0.103835					24.14	61.08
				62.03	276.49	0.224348	1	1.70852	3.12684	0.313575	0.573888	27.17	15.08	0.555965	0.308574	19.4	2.25	0.362481	0.0420404	12.84	3.42	0.334811	0.0891786	1.58	0.5	0.186761	0.0591017					5.59	3.29	0.84697	0.498485	12.04	4.81	0.258369	0.103219	4.78	4.81	0.223573	0.224977					53.68	43.58
				196.3	150.44	1	0.544106	1.23211	3.61237	0.226136	0.663	11.35	0.49	0.232249	0.0100266	13.3	2.62	0.248505	0.0489537	4.83	0.77	0.125945	0.0200782	1.53	1.28	0.180851	0.1513					3.18	1.13	0.481818	0.171212	3.32	4.09	0.0712446	0.0877682	2.48	1.3	0.115996	0.0608045					46.04	14.58
					135.2		0.488987		3.67553		0.674591		3.47		0.0710047		1.12		0.0209268		1.68		0.043807		1.2		0.141844						1.75		0.265152		5.74		0.123176		2.51		0.117399						41.01
[truncated: 46 more columns]

## Sheet: Supplemental Fig. S1B
Atrium frequency in bpm	GDF-15 in ng/ml
267	3.62
256	4.44
278	2.6
	0.66
	0.72
76	0.31
64	1.63
	2.73
	1.52
219	1.5
	2
	0.85
	1.19
108	0.84
69	0.61
83	1.25
94	0.92
72	1.15
71	0.82
	2.92
60	1
250	1.21
	0.85
	1.57
95	0.51
196	1.57
79	0.31
53	0.4
70	0.54
70	0.77
69	0.7
66	1.28
89	0.6
53	0.91
276	1.4
239	3.4
65	1.58
66	1.43
65	1.08
	0.78
	2.38
	1.68
239	1.85
283	1.86602
	0.483523
142	5.44852
	1.09602
210	2.13102
224	0.656022
360	2.02352
	1.51102
70	0.768522
90	0.731023
	2.90102
	2.16352
60	1.34102
73	1.39102
68	1.46852
	1.19852
83	0.608522
140	2.84352
95	1.52352
250	2.57

## Sheet: Supplemental Fig. S1C
Ventricle frequencies	GDF-15
141	3.62
126	4.44
113	2.6
	0.66
	0.72
76	0.31
63	1.63
	2.73
	1.52
120	1.5
	2
	0.85
	1.19
76	0.84
68	0.61
83	1.25
94	0.92
72	1.15
71	0.82
	2.92
60	1
84	1.21
	0.85
	1.57
98	0.51
132	1.57
80	0.31
53	0.4
70	0.54
70	0.77
69	0.7
66	1.28
89	0.6
60	0.91
79	1.4
70	3.4
62	1.58
66	1.43
65	1.08
	0.78
	2.38
	1.68
92	1.85
148	1.86602
	0.483523
142	5.44852
	1.09602
135	2.13102
108	0.656022
110	2.02352
	1.51102
69	0.768522
90	0.731023
	2.90102
	2.16352
58	1.34102
73	1.39102
67	1.46852
	1.19852
82	0.608522
100	2.84352
95	1.52352
102	2.57

## Sheet: Supplemental tab. 1
Pat. ID	gender	Age	BMI	HBA1C in %	ntproBNP in pg/ml	GDF-15.1	hsCRP in mg/l	leucocyten in 10^9/l
ER
1	1	57	47	6.6	3698	3.62235	12.6	8.39
2	1	81	30	6.5	752	4.43676	1.8	11.2
3	1	79	24.8	9	1425	2.59588	5	8.18
7	0	85	30	8.6	341	1.62824	2.93	13.3
8	1	79	35	7.8	941	2.72618	0.6	5.56
11	1	60	21.6	5.6	416	1.99559	14.8	8.53
20	1	80	30	5.5	2866	2.91618	0.7	6.37
36	0	91	20.1		1277	3.40264	7.57	10.6
41	0	71	33.6	7.1	1013	2.38097	1.2	14.5
42	0	83	26.5	7	731	1.68319	0	8.34
43	0	76	29.7	6	203	1.84514	0.6	7.07
44	0	86	38.1	5.8	1912	1.86602	3.89	10
46	0	79	19.2	5.8	>35000	5.44852	3.53	8.96
48	1	75	28.4	5.5	935	2.13102	0	5.68
50	1	65	38.3	7.3	2769	2.02352	2.73	10.8
51	0	76	28.6	5.7	1357	1.51102	2.31	9.42
54	1	60	24.6	5.9	113	2.90102	2	11.7
55	1	82	26.2	5.8	162	2.16352	0.6	6.7
59	0	68	24.5	5.7	214	1.19852	6	9
61	0	79	51.5	6.3	1304	2.84352	0.6	7.36
66	1	84	27.4	5.8	347	2.57158	0	5.6
67	0	82	19.9	5.6	4222	2.14921	0.6	7.21
68	0	80	30.4	5.8	2613	3.12684	8	13.1
71	1	76	31.5	5.4	3183	1.70447	2.91	7.99
72	1	77	22.2	6.6	1382	3.61237	0.78	12.4
73	1	74	26.4	4.8	720	3.67553	0.722	7.6
NER
4	0	67	26.3	5.6	351	0.663235	0.6	7.63
5	1	58	42.4	6.2	120	0.723529	0.6	8.03
6	0	60	25.2	5.7	20	0.312647	0	5.31
9	0	84	35	6	700	1.51853	3	10.4
10	0	74	22	6	2948	1.49618	7.8	11.3
12	1	69	25.8	5.8	984	0.850294	0.6	6.27
13	1	59	43	6.5	830	1.19147	0	7.84
14	1	56	26	5.6	349	0.843529	2.29	10
15	0	60	32.9	5.2	103	0.613824	12	7.56
16	1	54	28.6	4.9	5	1.25176	0.7	9.38
17	0	80	25.4	5.9	807	0.924706	5	9.07
18	1	63	25.6	6	385	1.14559	0.6	4.62
19	1	46	27.7	5.8	38.3	0.821765	2	9.17
21	1	56	36.6	7	129	0.998529	0.6	6.4
22	1	67	37.3	5.4	440	1.21353	0.6	3.49
23	1	60	29.7	5.7	1207	0.846765	3.23	6.72
24	1	73	26.6	5.4	2618	1.575	3	8.22
25	0	81	31.2	6.1	502	0.509706	0.66	6.93
26	0	68	24.4	5.3	149	1.57059	0.6	5.35
27	0	38	24.2	5.3	77.9	0.309118	0.692	6.71
28	1	59	21.1	5.5	178	0.399706	1.19	4.65
29	0	47	22.2	5.3	29.1	0.544706	0.61	6.11
30	0	63	30.8	5.9	65.9	0.772941	1.1	9.86
31	1	58	27.5	5.7	21.4	0.696806	0	5.79
32	1	48	27.7	5.8	28.4	1.28319	0.78	7.85
33	1	31	29	5.4	12.1	0.602083	0.6	4.78
34	0	44	24.1	5.5	152	0.908472	0.89	8.28
35	1	68	33.5	7.2	1460	1.40236	0.6	7.92
37	0	37	23.9	5.1	150	1.58125	0	6.33
38	1	71	33.2	5.5	104	1.43	0.9	8.16
39	1	64	24.9		678	1.07847	0.6	9.65
40	1	61	30.1	5.8	198	0.776806	0.6	7.17
45	1	37	28.4	5.6	216	0.483522	1.84	10.5
47	0	69	29	6	1138	1.09602	0	7.63
49	0	43	21.3	5.1	252	0.656023	0	4.55
52	0	76	29.8	5.5	450	0.768522	0.1	10.1
53	1	48	28		526	0.731023	5.86	9.86
56	1	61	28.9	6.8	263	1.34102	0.6	8.13
57	0	60	31.9	5.7	73.7	1.39102	0.6	4.55
58	0	72	23.9	5.8	273	1.46852	0.6	4.53
60	1	54	30	5.2	131	0.608523	0.6	6.09
62	0	60	39.4	8.7	87.9	1.52352	0.6	10.6
63	1	68	31.6	5	30	1.70852	0.6	8.03
65	1	58	34.2	5.7	117	0.808421	0.6	9.68
69	0	84	26.5	5.3	1282	1.23211	0.6	7.98
70	1	67	29.3	5.7		0.522895	1.33	6.01
